# Supplementary material for: Characteristic of Stimulus Frequency Otoacoustic Emissions: Detection Rate, Musical Training Influence, and Gain Function
Source: Brain Sci. 2019 Sep 26;9(10):255. doi: 10.3390/brainsci9100255 (PMC6827094; doi:10.3390/brainsci9100255)
Supplement: Supplementary file 1 [file brainsci-09-00255-s001.zip]

Archive with 1 entries (1 files):
- brainsci-583872-supplementary.xlsx
