# Supplementary material for: Characteristic of Stimulus Frequency Otoacoustic Emissions: Detection Rate, Musical Training Influence, and Gain Function
Source: Brain Sci. 2019 Sep 26;9(10):255. doi: 10.3390/brainsci9100255 (PMC6827094; doi:10.3390/brainsci9100255)
Supplement: Supplementary file 1 [file brainsci-09-00255-s001.zip › brainsci-583872-supplementary.xlsx]

## Sheet: Sheet1
Musician							Non-musician
Musician	Age	Gender	Commencement	Duration	Formal education		Non-musician	Age	Gender	Formal education
1	29	F	11	18	19		1	26	F	20
2	44	F	12	17	21		2	23	M	16
3	22	F	5	17	17		3	24	F	18
4	23	F	7	14	17		4	22	M	16
5	25	F	11	13	19		5	23	M	17
6	22	M	10	10	16		6	26	F	21
7	26	F	12	14	19		7	24	F	17
8	23	F	10	11	17		8	22	F	16
9	24	F	10	10	17		9	24	F	17
10	23	F	5	18	17		10	24	M	17
11	25	M	11	14	19		11	29	F	21
12	22	F	8	10	16		12	26	F	20
13	27	F	12	15	19		13	21	M	16
14	30	F	14	16	19		14	30	F	23
15	24	M	6	14	17		15	23	F	17
Average :	25.9333		9.6	14.0667	17.9333		Average :	24.4667		18.1333
SD :	5.57375		2.77231	2.84019	1.43759		SD :	2.5317		2.26358
F: Famale; M: Male							F: Famale; M: Male
